# Supplementary material for: A Modified Balanced Steady State Free Precession Sequence for Overhauser Magnetic Resonance Imaging
Source: Magn Reson Med. 2026 Jun 7;96(4):1655–65. doi: 10.1002/mrm.70453 (PMC13418953; doi:10.1002/mrm.70453)
Supplement: Supplementary file 1 — Data S1: Supporting Information. [file MRM-96-1655-s002.zip]

Archive with 7 entries (6 files):
- bSSFP(180)_simu/
- bSSFP(180)_simu/data_measurement.mat
- bSSFP(180)_simu/freeprecess_bloch_TR.m
- bSSFP(180)_simu/main.m
- bSSFP(180)_simu/xrot.m
- bSSFP(180)_simu/yrot.m
- bSSFP(180)_simu/zrot.m
