# Supplementary material for: A Modified Balanced Steady State Free Precession Sequence for Overhauser Magnetic Resonance Imaging
Source: Magn Reson Med. 2026 Jun 7;96(4):1655–65. doi: 10.1002/mrm.70453 (PMC13418953; doi:10.1002/mrm.70453)
Supplement: Supplementary file 1 — Data S1: Supporting Information. [file MRM-96-1655-s002.zip › bSSFP(180)_simu/freeprecess_bloch_TR.m]

function M = freeprecess_bloch_TR(Mx_in, My_in, Mz_in, precessTime, T1, T2, offsetAngle, dfL, enhancement,TR)
    
    %signal decay/buildup due to enhancement
    Mx_in = Mx_in * exp(-precessTime/T2);
    My_in = My_in * exp(-precessTime/T2);
    
    domegaL = dfL * 2 * pi;

    Mz_out = enhancement - enhancement * exp(-(precessTime - log((enhancement-Mz_in)/enhancement)*T1)/T1); %z-Magnetization relaxing into enhancement
    
    %rotate around z-axis (dephasing)
    Mx_out = cos(offsetAngle*precessTime/TR + domegaL * precessTime) * Mx_in - sin(offsetAngle*precessTime/TR + domegaL * precessTime) * My_in;
    My_out = sin(offsetAngle*precessTime/TR + domegaL * precessTime) * Mx_in + cos(offsetAngle*precessTime/TR + domegaL * precessTime) * My_in;
    %return magnetizations
    M = real([Mx_out, My_out, Mz_out]);
end
