# Supplementary material for: A Modified Balanced Steady State Free Precession Sequence for Overhauser Magnetic Resonance Imaging
Source: Magn Reson Med. 2026 Jun 7;96(4):1655–65. doi: 10.1002/mrm.70453 (PMC13418953; doi:10.1002/mrm.70453)
Supplement: Supplementary file 1 — Data S1: Supporting Information. [file MRM-96-1655-s002.zip › bSSFP(180)_simu/main.m]

% Bloch simulation for magnetization of bSSFP and bSSFP180 Overhauser DNP sequences in the rotating frame

% simulation parameters:
% number of spins                           numSpins
% number of simulated offset angles         numOffsetAngles
% number of repetitions                     numTotalRep
% repetition time array                     sweepTR
% magnetic field inhomogeneity [ppm]        inhomog_ppm
% dutycycle (hyperpolarization time / TR)   dutycycle

% flip angle alpha                          alpha
% angle of "180°" pulses                    f180_1, f180_2

% relaxation times                          T1, T2
% ODNP buildup timescale                    T_ODNP
% ODNP enhancement                          E_ODNP
tic
clear;
load("data_measurement.mat") %load measurement data for plot
PathName = pwd;

%% set simulation parameters (or simply load them from a .mat file)
simu.fL = 37100;            % Larmor frequency
simu.numSpins = 500;		% number of simulated spins in ensemble, must be >1
simu.numOffsetAngles = 361; % number of offset angles that are simulated
simu.numTotalRep = 50;      % total number of sequence repetitions (#TR)
simu.sweepTR = [100, 125, 150, 200, 300, 400]; %chose TRs to be simulated

%defined values
simu.E_thermal = 1;         % Thermal Equilibrium -> Enhancement = 1
simu.inhomog_max = 40;      % define field inhomogeneity in ppm
% dutycycle = hyperpolarization time / TR, defined from LabView
% sequence definition, includes relay switch times etc.
simu.dutycycle = [0.525	0.52	0.516666666666667	0.5125	0.508333333333333	0.50625;
    0.43	0.444	0.453333333333333	0.465	0.476666666666667	0.4825];

simu.dfL = simu.inhomog_max / 1E9 * simu.fL;                    %distribute field inhomogeneity
x = linspace(-1, 1, simu.numSpins);                             %distribute field inhomogeneity;%[-1:stepSize*2:1];

numDist = 1;

dfL_dist = zeros(simu.numSpins,numDist);
dfL_dist(:,1) = (0.5*x.^1+0.4*x.^3+0.1*x.^5) * simu.inhomog_max / 1E9 * simu.fL; %dfL for std(dfL_dist((0.5*x.^1+0.4*x.^3+0.1*x.^5))) = 40;
inhomog_ppm = 18.5; %(can deviate due to random normal distribution)
dfL_dist(:,1) = normrnd(0, inhomog_ppm, simu.numSpins, 1) / 1E9 * simu.fL;
dfL_dist(:,1) = dfL_dist(:,1) - mean(dfL_dist(:,1));
inhomog_ppm = std(dfL_dist(:,1)*1E9 / simu.fL) %calculated effective inhomogeneity

% 
% figure;
% plot(dfL_dist(:,1) * 1E9 / simu.fL);
% hold on
% plot(dfL_dist(:,2) * 1E9 / simu.fL);
% 
% figure;
% histogram(dfL_dist(:,1) * 1E9 / 37100, 30);
% hold on
% % histogram(dfL_dist(:,2) * 1E9 / 37100, 30);
% xlabel("inhomogneity [ppm]")
% ylabel("no. of simulated spins")
% ax = gca(gcf);
% axis([-Inf Inf 0 40]);

%%

dist_name = ["normal distributed"];%"polynomial", 

% simu.dfL_dist = (0.5*x.^1+0.4*x.^3+0.1*x.^5) * simu.dfL;        %dephasing precession distribution

simu.offsetDist = linspace(-2*pi, 2*pi, simu.numOffsetAngles);  %distribute offset angles linearly over 2 pi period

%measured values
simu.flipAngle_ratio = [180] / 180;
numAngle = length(simu.flipAngle_ratio);

simu.alpha = 90/360*2*pi;   %B1 flip angle in radians
simu.f180_1 = 180/360*2*pi; %flip angle first 180° pulse
simu.f180_2 = 180/360*2*pi; %flip angle second 180° pulse
simu.T1 = 612.23;	% [ms] (measured value)
simu.T2 = 281.75*2;	% [ms] (measured value)
simu.T_ODNP = simu.T1;      % hyperpolarization buildup time scale = T1

%fit parameters
simu.E_ODNP = -120.65*1.1;  % OMRI enhancement factor (fit parameter)

%% simulation

numTRSteps = length(simu.sweepTR);
numOffsetAngles = simu.numOffsetAngles;
sweepTR = simu.sweepTR;

color = [[0.3010 0.7450 0.9330]; [0 0.4470 0.7410]; [0.4940 0.1840 0.5560]; [0.6350 0.0780 0.1840]; [0.8500 0.3250 0.0980]; [0.9290 0.6940 0.1250]]; %define plot colors

seq_bSSFP = 0;
seq_bSSFP180 = 1;

seqArr = [seq_bSSFP, seq_bSSFP180];%, seq_bSSFP180];
seqName = ["", "180"]; %define sequence names

M_trans_end = zeros(length(simu.offsetDist), numTRSteps, length(seqArr), numDist, numAngle);
M_long_end = zeros(length(simu.offsetDist), numTRSteps, length(seqArr), numDist, numAngle);

for angleNum = 1:numAngle
    disp("Angle num "+angleNum+ "/"+numAngle);

    simu.alpha = 90/360*2*pi * simu.flipAngle_ratio(angleNum);   %B1 flip angle in radians
    simu.f180_1 = 180/360*2*pi * simu.flipAngle_ratio(angleNum); %flip angle first 180° pulse
    simu.f180_2 = 180/360*2*pi * simu.flipAngle_ratio(angleNum);

    for distNum = 1:numDist
    
        for sequence = seqArr
            %calculate time stamps for pulses
            % 90° bei t = 0, 180° bei t = {1/4, 3/4} * TR
            %     T90 = 0 * TR;
            %     T180_1 = 1/4 * TR;
            %     TReadout = 2/4 * TR;
            %     T180_2 = 3/4 * TR;
    
            M_trans_end_2d = zeros(numOffsetAngles, numTRSteps);
            M_long_end_2d = zeros(numOffsetAngles, numTRSteps);
    
            parfor TRCounter = 1:numTRSteps %sweep through different TR values
                seqNameParFor = ["", "180"]; %define sequence names
    
                temp_M_trans_end = zeros(numOffsetAngles, 1);
                temp_M_long_end = zeros(numOffsetAngles, 1);
    
                TR = sweepTR(TRCounter);
    
                M_trans = zeros(simu.numTotalRep, numTRSteps);
                M_long = zeros(simu.numTotalRep, numTRSteps);
                M_x = zeros(simu.numTotalRep, numTRSteps);
                M_y = zeros(simu.numTotalRep, numTRSteps);
                M_z = zeros(simu.numTotalRep, numTRSteps);
    
                disp("bSSFP" + seqNameParFor(sequence+1) + " TR = "+TR)
                % TRStepCounter = find(simu.sweepTR == TR);
    
                for numOffset = 1:length(simu.offsetDist) %iterate through offset angles
                    phiOffset = simu.offsetDist(numOffset);
    
                    M_0 = [0; 0; simu.E_thermal]; %thermal equilibrium start magnetization
                    M = zeros(3, simu.numSpins); %set all Spins into initial position M_0
                    for i = 1:simu.numSpins
                        M(1:3, i) = M_0;
                    end
    
                    flipSign = 1;
                    for numRep = 1:simu.numTotalRep %repeat the full sequence
                        flipSign = - flipSign;%flip sign of excitation angles over whole sequence
    
                        for i = 1:simu.numSpins %flip by alpha
                            M(:, i) = xrot(simu.alpha*flipSign)*M(:,i);
                        end
    
                        for i = 1:simu.numSpins %free precession with RF on for TR/4*dutycyle
                            M(:,i) = freeprecess_bloch_TR(M(1,i), M(2,i), M(3,i), TR / 2 * simu.dutycycle(sequence+1,TRCounter), simu.T_ODNP, simu.T2, phiOffset, dfL_dist(i,distNum), simu.E_ODNP,TR);
                        end
    
                        if (simu.dutycycle(sequence+1,TRCounter) <= 0.5) %additional free precession to compensate for short duty cycle
                            for i = 1:simu.numSpins %free precession with RF off for TR/4
                                M(:,i) = freeprecess_bloch_TR(M(1,i), M(2,i), M(3,i), TR/4 - (TR / 2 * simu.dutycycle(sequence+1,TRCounter)), simu.T1, simu.T2, phiOffset, dfL_dist(i,distNum), simu.E_thermal,TR);
                            end
                        end
    
                        if sequence == seq_bSSFP180
                            for i = 1:simu.numSpins %flip by 180°
                                M(:, i) = yrot(simu.f180_1*flipSign)*M(:,i);
                            end
                        end
    
                        % readout in labratory starts here, simulation starts free precession
                        if (simu.dutycycle(sequence+1,TRCounter) > 0.5) %shorten free precession to compensate for duty cycle > 0.5
                            for i = 1:simu.numSpins %free precession with RF off for TR/4
                                M(:,i) = freeprecess_bloch_TR(M(1,i), M(2,i), M(3,i), TR/2-(TR / 2 * simu.dutycycle(sequence+1,TRCounter)), simu.T1, simu.T2, phiOffset, dfL_dist(i,distNum), simu.E_thermal,TR);
                            end
                        end
    
                        if (simu.dutycycle(sequence+1,TRCounter) <= 0.5)
                            for i = 1:simu.numSpins %free precession for TR/4
                                M(:,i) = freeprecess_bloch_TR(M(1,i), M(2,i), M(3,i), TR / 4, simu.T1, simu.T2, phiOffset, dfL_dist(i,distNum), simu.E_thermal,TR);
                            end
                        end
    
                        %readout exactly after TR/2
                        M_trans(numRep, TRCounter) = sqrt(mean(M(2,:))^2 + mean(M(1,:))^2);
                        M_long(numRep, TRCounter) = mean(M(3,:));
                        M_x(numRep, TRCounter) = mean(M(1, :));
                        M_y(numRep, TRCounter) = mean(M(2, :));
                        M_z(numRep, TRCounter) = mean(M(3, :));
    
                        if (simu.dutycycle(sequence+1,TRCounter) <= 0.5)
                            for i = 1:simu.numSpins %free precession for TR/4
                                M(:,i) = freeprecess_bloch_TR(M(1,i), M(2,i), M(3,i), TR / 4, simu.T1, simu.T2, phiOffset, dfL_dist(i,distNum), simu.E_thermal,TR);
                            end
                        end
    
                        if sequence == seq_bSSFP180
                            for i = 1:simu.numSpins %flip by -180°
                                M(:, i) = yrot(-simu.f180_2*flipSign)*M(:,i);
                            end
                        end
    
                        if (simu.dutycycle(sequence+1,TRCounter) > 0.5)
                            for i = 1:simu.numSpins
                                M(:,i) = freeprecess_bloch_TR(M(1,i), M(2,i), M(3,i), TR/2-(TR / 2 * simu.dutycycle(sequence+1,TRCounter)), simu.T_ODNP, simu.T2, phiOffset, dfL_dist(i,distNum), simu.E_thermal,TR);
                            end
                        end
    
                        if (simu.dutycycle(sequence+1,TRCounter) <= 0.5)
                            for i = 1:simu.numSpins %free precession with RF off for TR/4
                                M(:,i) = freeprecess_bloch_TR(M(1,i), M(2,i), M(3,i), TR/4-(TR / 2 * simu.dutycycle(sequence+1,TRCounter)), simu.T1, simu.T2, phiOffset, dfL_dist(i,distNum), simu.E_thermal,TR);
                            end
                        end
    
                        % readout in labratory sequence ends here (or before 180°
                        % pulse for bSSFP180 sequences)
                        for i = 1:simu.numSpins %hyperpolarization phase
                            M(:,i) = freeprecess_bloch_TR(M(1,i), M(2,i), M(3,i), TR / 2 * simu.dutycycle(sequence+1,TRCounter), simu.T_ODNP, simu.T2, phiOffset, dfL_dist(i,distNum), simu.E_ODNP,TR);
                        end
    
                    end
    
                    temp_M_trans_end(numOffset) = M_trans(end, TRCounter);
                end
                
                M_trans_end_2d(:,TRCounter) = temp_M_trans_end(:);
                M_long_end_2d(:,TRCounter) = temp_M_long_end(:);
            end
            
            M_trans_end(:, :, sequence+1, distNum, angleNum) = M_trans_end_2d; %save end magnetizations to an array
            M_long_end(:, :, sequence+1, distNum, angleNum) = M_long_end_2d;
    
            % plot magnetization over offset angle
            % subplot(2,2,sequence*2+1)
            % hold on
            %
            % for TRStep = 1:numTRSteps
            %     plot(simu.offsetDist, abs(M_trans_end(:, TRStep)), 'color', color(TRStep, :), 'LineWidth', 2);
            % end
            %
            % xlabel("offset angle \phi in \pi")
            % ylabel("transverse magnetization [M_x / M_0]");
            % %title("transverse magnetization, phi_{dephase} = "+string(simu.phi_depahse/pi)+"\pi");
            % legend("TR= "+string(simu.sweepTR), 'location', 'southeast');
            % s_title = "bSSFP";
            % if (sequence == 1)
            %     s_title = s_title + "180";
            % end
            % title(s_title+" "+dist_name(distNum));
            % axis([-Inf Inf 0 35]);
        end
    end
end
toc

%% plot
for angleCounter = 1:numAngle
    for distCounter = 1:numDist
        f = figure
        for j = seqArr+1
        subplot(2, 1, j)
        hold off
        for i = 1:6
            plot(squeeze(data_measurement_x(j,i,(end-1)/4+1:3*(end-1)/4+1)), squeeze(data_measurement_y(j,i,1:(end-1)/2+1)), 'color', color(i,:), 'linewidth', 1, 'LineStyle','none', 'Marker', 'o', 'MarkerSize', 5);
            hold on
        end
        for TRStep = 1:numTRSteps
            plot(simu.offsetDist, abs(M_trans_end(:, TRStep,j,distCounter,angleCounter)), 'color', color(TRStep, :), 'LineWidth', 2);
            hold on
        end
        
        title("bSSFP"+seqName(j)+" angle = "+simu.flipAngle_ratio(angleCounter)*180+"°") %title and axis for the plots
        axis([min(simu.offsetDist) max(simu.offsetDist) 0 35])
        xticks((min(simu.offsetDist):pi:max(simu.offsetDist)))
        tickArr = (min(simu.offsetDist):pi:max(simu.offsetDist))/pi;
        
        tickStr = string(tickArr);

        for i = 1:length(tickArr)
            if (tickArr(i) == 1)
                tickStr(i) = "\pi";
            elseif (tickArr(i) == -1)
                tickStr(i) = "-\pi";
            elseif (tickArr(i) == 0)
                tickStr(i) = "0";
            else
                tickStr(i) = tickStr(i) + "\pi";
            end
        end

        xticklabels(tickStr)
        
        xlabel("offset angle [rad]") %axis labels
        ylabel("signal / thermal signal")
        end
        
    %     sgtitle(dist_name(distCounter)+", inhomog_{ppm}= "+inhomog_ppm);
        
        str_date = strrep(strrep(strrep(string(datetime), " ", "_"), "-", "_"), ":", "_");
        saveas(f, "fig\"+dist_name(distCounter)+"_"+str_date+"_numSpins_"+simu.numSpins+"_numDist_"+numDist+"_inhomog_"+round(inhomog_ppm,2)+"_angleNum"+numAngle+".fig");
    end
end
