# Supplementary material for: A Modified Balanced Steady State Free Precession Sequence for Overhauser Magnetic Resonance Imaging
Source: Magn Reson Med. 2026 Jun 7;96(4):1655–65. doi: 10.1002/mrm.70453 (PMC13418953; doi:10.1002/mrm.70453)
Supplement: Supplementary file 1 — Data S1: Supporting Information. [file MRM-96-1655-s002.zip › bSSFP(180)_simu/xrot.m]

function Rx=xrot(phi)
%UNTITLED5 Summary of this function goes here
%   Detailed explanation goes here
Rx = [1 0 0; 0 cos(phi) -sin(phi);0 sin(phi) cos(phi)];
end
