# Supplementary material for: A Modified Balanced Steady State Free Precession Sequence for Overhauser Magnetic Resonance Imaging
Source: Magn Reson Med. 2026 Jun 7;96(4):1655–65. doi: 10.1002/mrm.70453 (PMC13418953; doi:10.1002/mrm.70453)
Supplement: Supplementary file 1 — Data S1: Supporting Information. [file MRM-96-1655-s002.zip › bSSFP(180)_simu/yrot.m]

function Ry=yrot(phi)
Ry = [cos(phi) 0 sin(phi);0 1 0;-sin(phi) 0 cos(phi)];

end
