# Supplementary material for: A Modified Balanced Steady State Free Precession Sequence for Overhauser Magnetic Resonance Imaging
Source: Magn Reson Med. 2026 Jun 7;96(4):1655–65. doi: 10.1002/mrm.70453 (PMC13418953; doi:10.1002/mrm.70453)
Supplement: Supplementary file 1 — Data S1: Supporting Information. [file MRM-96-1655-s002.zip › bSSFP(180)_simu/zrot.m]

function Rz=zrot(phi)
 Rz = [cos(phi) -sin(phi) 0;sin(phi) cos(phi) 0; 0 0 1];
end
